# Supplementary material for: Tuning social interactions’ strength drives collective response to light intensity in schooling fish
Source: PLoS Comput Biol. 2023 Nov 17;19(11):e1011636. doi: 10.1371/journal.pcbi.1011636 (PMC10691717; doi:10.1371/journal.pcbi.1011636)
Supplement: S1 Table — (XLSX) [file pcbi.1011636.s001.xlsx]

## Sheet: Sheet1
S1 Table. List of experiments with one fish.
Light intensity	Date	Proportion of active swimming (%)	Duration (min)	#kicks
0.5 lx	2022-03-18	79.48	61	7960
	2022-03-28	79.09	61	8296
	2022-03-28	98.19	63	12064
	2022-03-30	95.16	59	11301
	2022-04-01	81.37	60	8615
	2022-04-04	99.83	60	12080
	2022-05-18	99.89	59	11391
	2022-05-19	100	59	11186
	2022-05-19	99.98	47	7688
	2022-05-20	100	62	11459
1.0 lx	2022-03-18	96.82	66	12563
	2022-03-25	96.31	59	10909
	2022-03-30	99.87	57	10006
	2022-05-17	100	62	11438
	2022-05-17	100	59	7542
	2022-05-18	100	59	10040
	2022-05-19	100	60	10764
	2022-05-19	100	61	5691
	2022-05-19	100	59	7818
	2022-05-20	100	63	9547
1.5 lx	2022-03-18	100	62	7496
	2022-03-25	100	59	8957
	2022-04-04	100	59	10335
	2022-04-04	99.89	59	11071
	2022-04-06	100	60	7507
	2022-05-18	100	59	8468
	2022-05-18	100	61	8611
	2022-05-19	100	60	6424
	2022-05-20	100	61	7233
	2022-05-20	100	58	6416
5.0 lx	2022-03-09	100	61	7068
	2022-03-24	99.73	58	6388
	2022-04-06	100	61	5915
	2022-04-06	100	59	6398
	2022-05-17	100	57	8406
	2022-05-17	100	62	6743
	2022-05-18	100	60	4861
	2022-05-18	100	53	7553
	2022-05-19	100	60	7682
	2022-05-19	100	57	6084
50 lx	2022-03-09	100	59	7156
	2022-03-24	100	58	6576
	2022-03-28	100	58	6972
	2022-03-28	100	59	5843
	2022-04-01	100	59	7752
	2022-05-17	100	61	6713
	2022-05-18	100	62	5913
	2022-05-18	100	58	8065
	2022-05-19	100	60	5934
	2022-05-19	100	65	7908
