# Supplementary material for: Tuning social interactions’ strength drives collective response to light intensity in schooling fish
Source: PLoS Comput Biol. 2023 Nov 17;19(11):e1011636. doi: 10.1371/journal.pcbi.1011636 (PMC10691717; doi:10.1371/journal.pcbi.1011636)
Supplement: S2 Table — (XLSX) [file pcbi.1011636.s002.xlsx]

## Sheet: Sheet1
S2 Table. List of experiments with two fish.
Light intensity	Date	Proportion of active swimming (%)	Duration (min)	#kicks
0.5 lx	2022-03-07	96.84	56	19523
	2022-03-25	99.83	56	21319
	2022-03-29	96.44	58	18711
	2022-03-29	92.18	58	15798
	2022-04-01	99.32	57	21295
	2022-04-06	99.31	66	24590
1.0 lx	2022-03-07	64.99	54	9826
	2022-03-25	99.61	59	19210
	2022-03-25	99.71	57	16479
	2022-03-29	97.9	59	20266
	2022-04-04	98.83	60	17000
	2022-05-20	99.61	59	19653
1.5 lx	2022-03-11	97.43	56	14697
	2022-03-24	53.7	57	7680
	2022-03-25	96.18	58	14731
	2022-03-29	95.2	58	13974
	2022-04-04	98.34	61	14543
	2022-05-20	99.08	59	14797
5.0 lx	2022-03-11	93.34	58	12219
	2022-03-24	69.91	59	8153
	2022-03-28	69.7	57	7133
	2022-03-29	95.66	59	10789
	2022-04-06	97.6	59	13426
	2022-05-20	40.13	61	3825
50 lx	2022-03-07	65	54	9826
	2022-03-28	70.05	56	6387
	2022-03-29	54.29	59	4694
	2022-04-01	84.28	62	10107
	2022-04-06	67.46	58	5366
	2022-05-20	54.39	60	4968
