# Supplementary material for: Tuning social interactions’ strength drives collective response to light intensity in schooling fish
Source: PLoS Comput Biol. 2023 Nov 17;19(11):e1011636. doi: 10.1371/journal.pcbi.1011636 (PMC10691717; doi:10.1371/journal.pcbi.1011636)
Supplement: S3 Table — (XLSX) [file pcbi.1011636.s003.xlsx]

## Sheet: Sheet1
S3 Table. List of experiments with 5 fish.
Light intensity	Date	Proportion of active swimming (%)	Duration (min)	#kicks
0.5 lx	2022-03-18	90.49	57	37817
	2022-03-18	88.42	57	28999
	2022-03-30	75.93	61	14714
	2022-04-01	66.21	55	12121
	2022-04-01	75.64	61	10760
	2022-04-05	80.2	55	18534
1.0 lx	2022-03-08	97.94	60	42062
	2022-03-18	87.68	56	19928
	2022-03-18	89.32	57	25516
	2022-03-30	83.66	57	23991
	2022-04-04	85.14	59	16770
1.5 lx	2022-03-16	85.64	56	17224
	2022-03-17	69.86	17	2193
	2022-03-28	80.94	63	13034
	2022-03-30	82.12	59	14797
	2022-04-04	85.67	58	14947
5.0 lx	2022-03-16	88.76	56	16195
	2022-03-17	89.08	56	17241
	2022-03-28	87.03	60	15533
	2022-03-29	85.94	66	16616
	2022-04-05	79.12	60	11275
50 lx	2022-03-17	84.27	57	11910
	2022-03-29	80.02	59	12131
	2022-03-30	84.62	56	11790
	2022-04-01	85.48	60	12728
	2022-04-01	73.5	54	8329
