# Supplementary material for: Tuning social interactions’ strength drives collective response to light intensity in schooling fish
Source: PLoS Comput Biol. 2023 Nov 17;19(11):e1011636. doi: 10.1371/journal.pcbi.1011636 (PMC10691717; doi:10.1371/journal.pcbi.1011636)
Supplement: S4 Table — (XLSX) [file pcbi.1011636.s004.xlsx]

## Sheet: Sheet1
S4 Table. List of experiments with 25 fish.
Light intensity	Date	Proportion of active swimming (%)	Duration (min)	#kicks
0.5 lx	2022-03-09	68.77	58	90411
	2022-03-28	48.3	59	6645
	2022-03-31	46.02	60	5293
	2022-04-01	61.79	59	42853
	2022-04-04	39.21	58	3159
	2022-04-04	60.91	60	21468
1.0 lx	2022-03-09	76.27	58	103074
	2022-03-25	73.88	59	76665
	2022-03-28	66.33	60	21493
	2022-03-31	43.12	59	15920
	2022-04-05	63.13	59	46706
1.5 lx	2022-03-16	41.05	61	29354
	2022-03-25	58.63	60	34778
	2022-03-29	71.56	59	68492
	2022-03-31	68.86	59	68264
	2022-04-05	71.92	60	61727
5.0 lx	2022-03-16	36.46	56	19369
	2022-03-18	14.18	53	3216
	2022-03-29	79.05	60	71719
	2022-03-31	63.51	56	33464
	2022-04-05	68.86	57	45622
50 lx	2022-03-18	11.94	54	1826
	2022-03-31	50.57	58	14032
	2022-04-01	72.31	60	68599
	2022-04-04	17.89	60	2050
	2022-04-06	62.29	54	32073
