# Supplementary material for: Tuning social interactions’ strength drives collective response to light intensity in schooling fish
Source: PLoS Comput Biol. 2023 Nov 17;19(11):e1011636. doi: 10.1371/journal.pcbi.1011636 (PMC10691717; doi:10.1371/journal.pcbi.1011636)
Supplement: S5 Table — (XLSX) [file pcbi.1011636.s005.xlsx]

## Sheet: Sheet1
S5 Table. Parameters used in the simulations for N = 1.
	0.5	1	1.5	5	50
γR Intensity of heading random fluctuations	0.25	0.28	0.33	0.35	0.37
γW Intensity of wall repulsion	0.29	0.31	0.35	0.36	0.37
τ0 Relaxation time (s)	0.34	0.66	0.76	0.83	0.87
α Fluctuations reduction factor when close to wall	0.35	0.47	0.5	0.63	0.67
lW Range of wall repulsion (mm)	31	45	50	52	53
Normalization constant of OW	1.96	1.96	1.96	1.96	1.96
LC Comfort length (mm)	30	30	30	30	30
