# Supplementary material for: Tuning social interactions’ strength drives collective response to light intensity in schooling fish
Source: PLoS Comput Biol. 2023 Nov 17;19(11):e1011636. doi: 10.1371/journal.pcbi.1011636 (PMC10691717; doi:10.1371/journal.pcbi.1011636)
Supplement: S8 Table — (XLSX) [file pcbi.1011636.s008.xlsx]

## Sheet: Sheet1
S8 Table. Parameters used in the simulations for N = 25.
	0.5	1	1.5	5	50
γR Intensity of heading random fluctuations	0.02	0.08	0.1	0.08	0.02
γW Intensity of wall repulsion	0.29	0.31	0.35	0.36	0.37
γAtt Intensity of attraction/repulsion	0.02	0.02	0.02	0.018	0.017
γAli Intensity of alignment	0.004	0.007	0.008	0.008	0.007
τ0 Relaxation time (s)	0.34	0.66	0.76	0.83	0.87
α Fluctuations reduction factor when close to wall	0.35	0.47	0.5	0.63	0.67
lW Range of wall repulsion (mm)	31	45	50	52	53
lAtt Range of attraction between individuals (mm)	100	120	135	145	170
lAli Range of alignment between individuals (mm)	92	105	115	125	145
dAtt Balance distance of attraction/repulsion (mm)	15	15	15	15	15
Normalization constant of OAtt	1.43	1.43	1.43	1.43	1.43
Normalization constant of EAtt	0.887	0.887	0.887	0.887	0.887
dAli Balance distance of attraction/repulsion (mm)	15	15	15	15	15
Normalization constant of OAli	1.43	1.43	1.43	1.43	1.43
Normalization constant of EAli	0.9	0.9	0.9	0.9	0.9
lC Comfort length (mm)	30	30	30	30	30
