# Supplementary material for: Tuning social interactions’ strength drives collective response to light intensity in schooling fish
Source: PLoS Comput Biol. 2023 Nov 17;19(11):e1011636. doi: 10.1371/journal.pcbi.1011636 (PMC10691717; doi:10.1371/journal.pcbi.1011636)
Supplement: S9 Table — This test evaluates the p-value associated with the hypothesis that the location of data (τ, l or v0) for 2 different lights are significantly different. We provide 2 significant digits after rounding, and an entry “0.00” indicates that the p-value is less than 0.01. (XLSX) [file pcbi.1011636.s009.xlsx]

## Sheet: Sheet1
S9 Table. Wilcoxon test for N = 1. This test evaluates the p-value associated with the hypothesis that the location of data (τ , l or v0) for 2 different lights are significantly different. We provide 2 significant digits after rounding, and an entry “0.00” indicates that the p-value is less than 0.01.
	Light intensity(lx)	0.5	1	1.5	5	50
τ	0.5	1	0	0	0	0
	1		1	0.05	0	0
	1.5			1	0.04	0.02
	5				1	0.85
	50					1
l	0.5	1	0	0.01	0	0
	1		1	1	0.62	0.08
	1.5			1	0.52	0.24
	5				1	0.38
	50					1
v	0.5	1	0.24	0.57	0.24	0.31
	1		1	0.21	0.24	0.03
	1.5			1	0.57	0.24
	5				1	0.38
	50					1
