# Supplementary material for: Tuning social interactions’ strength drives collective response to light intensity in schooling fish
Source: PLoS Comput Biol. 2023 Nov 17;19(11):e1011636. doi: 10.1371/journal.pcbi.1011636 (PMC10691717; doi:10.1371/journal.pcbi.1011636)
Supplement: S10 Table — (XLSX) [file pcbi.1011636.s010.xlsx]

## Sheet: Sheet1
S10 Table. Wilcoxon test for N = 2.
	Light intensity(lx)	0.5	1	1.5	5	50
τ	0.5	1	0	0	0	0
	1		1	0	0	0
	1.5			1	0	0
	5				1	0.01
	50					1
l	0.5	1	0.04	0	0	0
	1		1	0.17	0.01	0
	1.5			1	0.21	0
	5				1	0
	50					1
v	0.5	1	0.02	0	0	0.01
	1		1	0.06	0.01	0.71
	1.5			1	0.51	0.13
	5				1	0
	50					1
