# Supplementary material for: Tuning social interactions’ strength drives collective response to light intensity in schooling fish
Source: PLoS Comput Biol. 2023 Nov 17;19(11):e1011636. doi: 10.1371/journal.pcbi.1011636 (PMC10691717; doi:10.1371/journal.pcbi.1011636)
Supplement: S11 Table — (XLSX) [file pcbi.1011636.s011.xlsx]

## Sheet: Sheet1
S11 Table. Wilcoxon test for N = 5.
	Light intensity(lx)	0.5	1	1.5	5	50
τ	0.5	1	0.02	0	0	0
	1		1	0.01	0.01	0.01
	1.5			1	0.01	0.01
	5				1	0.55
	50					1
l	0.5	1	0.31	0	0	0
	1		1	0.03	0.01	0.01
	1.5			1	0.15	0.06
	5				1	0.15
	50					1
v	0.5	1	0.05	0.23	0.23	0.62
	1		1	0.31	0.22	0.1
	1.5			1	0.69	0.22
	5				1	0.22
	50					1
