# Supplementary material for: Tuning social interactions’ strength drives collective response to light intensity in schooling fish
Source: PLoS Comput Biol. 2023 Nov 17;19(11):e1011636. doi: 10.1371/journal.pcbi.1011636 (PMC10691717; doi:10.1371/journal.pcbi.1011636)
Supplement: S12 Table — (XLSX) [file pcbi.1011636.s012.xlsx]

## Sheet: Sheet1
S12 Table. Wilcoxon test for N = 25.
	Light intensity(lx)	0.5	1	1.5	5	50
τ	0.5	1	0	0	0	0
	1		1	0.01	0.01	0.01
	1.5			1	0.01	0.01
	5				1	0.01
	50					1
l	0.5	1	0.13	0.03	0	0
	1		1	0.1	0.15	0.06
	1.5			1	0.84	1
	5				1	0.84
	50					1
v	0.5	1	0.01	0	0	0
	1		1	0.55	0.42	0.22
	1.5			1	0.84	0.31
	5				1	0.55
	50					1
